# Supplementary material for: The role of hesitancy and infrastructure in the equity and efficiency of COVID-19 vaccine administration
Source: PLoS One. 2024 Jun 14;19(6):e0304416. doi: 10.1371/journal.pone.0304416 (PMC11178164; doi:10.1371/journal.pone.0304416)
Supplement: S1 File — All references, data, formulas, etc. are shown for each individual graph in a separate sheet. (XLSX) [file pone.0304416.s001.xlsx]

## Sheet: Key
Key
Gathered
Calculated
Used in constructing graphs/results

## Sheet: Cumulative Doses Allocated (A)
Cumulative Vaccines Allocated to Each State by:
	2020-12-15	2021-01-15	2021-02-15	2021-03-15	2021-04-15	2021-05-15
CA	148,200*	3537500	8059325	16376020	31427050	44241580
MA	39,975*	668725	1502925	2891100	5768250	8523650
MS	12,675*	233550	614100	1239205	2153055	2529915
NM	10,725*	204550	429950	1025005	1837785	2169015
OH	9,750*	966650	2315100	4748935	9005615	11344535
	*Set as 0 in calculations because on Dec 15, 2020, the first residents became eligible, and we calculate vaccination progress using the cumulative vaccines allocatied form this point on
Gathered from:
https://data.cdc.gov/Vaccinations/COVID-19-Vaccinations-in-the-United-States-Jurisdi/unsk-b7fc/data

## Sheet: Total Population Age 12+ (B)
Total Population Aged 12+ in Each State
	Total Population (July 2021)	Percentage residents under 18 years old	Percentage residents under 12 years old*	Total population aged 12+
CA	39142991	0.224	0.149333	3.32976e+07
MA	6989690	0.195	0.13	6.08103e+06
MS	2949586	0.235	0.156667	2.48748e+06
NM	2116677	0.224	0.149333	1.80059e+06
OH	11764342	0.221	0.147333	1.00311e+07
Gathered from:			*Assume 2/3 of residents under 18 years are under 12 years
https://www.census.gov/quickfacts

## Sheet: State Hesitancy (C)
State Hesitancy Rates
	Percentage at least 1 dose vaccinated by July 31, 2021	Percentage of population aged 12+ (from spreadsheet B)	Hesitancy rate (Adjusted for eligible population)
CA	0.65	0.850667	0.235893
MA	0.73	0.87	0.16092
MS	0.4	0.843333	0.525692
NM	0.66	0.850667	0.224138
OH	0.5	0.852667	0.413604
Gathered from:
https://usafacts.org/visualizations/covid-vaccine-tracker-states

## Sheet: Number of People 1-dose (D)
Number of Residents at least 1-dose vaccinated
	Number of residents vaccinated with at least 1-dose by:
	2020-12-15	2021-01-15	2021-02-15	2021-03-15	2021-04-15	2021-05-15
CA	0	1195969	4708607	8540236	16125197	20838068
MA	0	277612	863806	1759203	3183694	4264932
MS	0	103946	318006	595233	851908	965874
NM	0	112450	300709	621579	964280	1133145
OH	0	444812	1308980	2466334	4269197	4998843
Gathered from:
https://usafacts.org/visualizations/covid-vaccine-tracker-states

## Sheet: State Eligibility Profiles (E)
State Eligibility Profiles
Became eligible by:
	2020-12-15	# Residents	2021-01-15	# Residents	2021-02-15	# Residents	2021-03-15	# Residents	2021-04-15	# Residents	2021-05-15	# Residents
CA	Healthcare workers + Longterm Care Residents	2887984	-	0	Ages 65+	6254300	Emergency Services, Childcare/education, food/agriculture	5960528	Ages 50-64	4779910	Ages 12+	3.32976e+07
	Longterm Care Residents	256132
Breakdown:	Ages:	Pop:	After removing all job-based/residence-based individuals from ages 18-65
	12-18	8.67582e+06
	18-50	13587609	7.04181e+06	6.92746e+06
	50-64	4779910	2.4772e+06	2.43697e+06
	65+	6254300		6.15274e+06
			*Assuming job-based and residence based populations are evenly distributed among people aged 18-65
Eligibily Profile:	2020-12-15	2021-01-15	2021-02-15	2021-03-15	2021-04-15	2021-05-15
	3144116	3144116	9.29686e+06	1.52574e+07	1.76944e+07	3.32976e+07
Gathered from:
https://www.sandiegocounty.gov/content/sdc/hhsa/programs/phs/community_epidemiology/dc/2019-nCoV/vaccines/phases.html
https://www.cdph.ca.gov/Programs/CID/DCDC/Pages/COVID-19/VaccineAllocationGuidelines.aspx
https://www.census.gov/quickfacts
Became eligible by:
	2020-12-15	# Residents	2021-01-15	# Residents	2021-02-15	# Residents	2021-03-15	# Residents	2021-04-15	# Residents	2021-05-15	# Residents
MA	Healthcare workers facing COVID-19 care	512995	Long Term Care Facilities	35146	Rest of health care workers	31468	Ages 65+	860162	Ages 55+	1405569	Ages 12+	6.08103e+06
			First Responders	47206	Ages 75+	432332	Educators + Congregate living	274704
							People with 2+ medical conditions	1327169
Breakdown:	Ages:	Pop:	After removing people with 2+ medical conditions from all peopl 18+	After removing all job-based/residence-based individuals from ages 55-65	Remainding people with 2+ medical conditions in March 2021
	12-18	1.23203e+06			844998
	18-55	3443434	2.50097e+06
	55-65	545407	396129	272862
	65-75	427830	310733
	75+	432332	314003
				*Assuming job-based and residence based populations are evenly distributed among people aged 18-65
Eligibily Profile:	2020-12-15	2021-01-15	2021-02-15	2021-03-15	2021-04-15	2021-05-15
	512995	595347	1059147	2.48958e+06	2.76244e+06	6.08103e+06
Gathered from:
https://www.infoplease.com/us/census/massachusetts/demographic-statistics
https://covid19vaccineallocation.org/
https://www.mass.gov/info-details/massachusetts-covid-19-vaccination-phases#phased-vaccine-distribution-plan-
Became eligible by:
	2020-12-15	# Residents	2021-01-15	# Residents	2021-02-15	# Residents	2021-03-15	# Residents	2021-04-15	# Residents	2021-05-15	# Residents
MS	Heath Care Personel	127951	Ages 65+	461022	People 16-64 with chronic medical conditions	945362	Ages 12+	2.48748e+06	-	2.48748e+06	-	2.48748e+06
	Longer-Term Care Facility Residents	12795	People 16+ with pre-existing medical conditions	364935
			First responders, teachers, other congregate workers	734051
Breakdown:	Ages:	Pop:	People 64- with prexisting medical conditions, not first responders, teachers, etc.
	12-18	265559	137088
	18-64	1.7609e+06	People 16-64 with chronic medical conditions, not already counted
	65+	461022	133382
			*Assuming job-based and residence based populations are evenly distributed among people aged 18-65
Eligibily Profile:	2020-12-15	2021-01-15	2021-02-15	2021-03-15	2021-04-15	2021-05-15
	140746	1.47291e+06	1.60629e+06	2.48748e+06	2.48748e+06	2.48748e+06
Gathered from:
https://www.huschblackwell.com/mississippi-state-by-state-covid-19-guidance
https://www.wlox.com/2021/01/04/mississippi-announces-elderly-teachers-be-vaccinated-mid-january/
https://covid19vaccineallocation.org/
Became eligible by:
	2020-12-15	# Residents	2021-01-15	# Residents	2021-02-15	# Residents	2021-03-15	# Residents	2021-04-15	# Residents	2021-05-15	# Residents
NM	Heath Care Personel	107719	Ages 75+	94480	People 16+ with chronic health conditions	466018	Educators	54799	Ages 16+	1.47221e+06	Ages 12+	1.80059e+06
	Longer-Term Care Facility Residents	4403
Breakdown:	Ages:	Pop:	After removing 75+ who are long term care residents		Removing 75+ with chronic medical conditions
	12-16	323476			383374
	16-18	161738
	18-65	1098247
	65-74	117745
	75+	94480	94162.6
			*Assuming job-based and residence based populations are evenly distributed among people aged 18-65
Eligibily Profile:	2020-12-15	2021-01-15	2021-02-15	2021-03-15	2021-04-15	2021-05-15
	112122	206285	589658	644457	1.47221e+06	1.80059e+06
Gathered from:
https://www.nmhealth.org/news/all/#2021
https://cv.nmhealth.org/wp-content/uploads/2021/02/2021.1.28-DOH-Phase-Guidance.pdf
https://covid19vaccineallocation.org/
https://www.infoplease.com/us/census/new-mexico/demographic-statistics
Became eligible by:
	2020-12-15	# Residents	2021-01-15	# Residents	2021-02-15	# Residents	2021-03-15	# Residents	2021-04-15	# Residents	2021-05-15	# Residents
OH	Heath Care Personel	761047	-	0	Ages 65+	1507757	Ages 50+	3299855	Ages 16+	8.98167e+06	Ages 12+	1.00311e+07
	Longer-Term Care Facility Residents	109297			People 16+ pre-existing medical conditions	1295834	People 16+ with additional medical conditions (not already counted)	141000
					Educators	324931	People in law enforement, child care, or funeral services (not already counted)	116000
							People under 50 with type 2 diabetes or renal disease (not already counted)	197000
Breakdown:	Ages:	Pop:	After removing long term care redients from 61+ and 16+ with medical conditions
	12-16	1.03373e+06		After removing ages 65+ from 16+ with medical conditions
	16-18	516866	1.28007e+06	1.06749e+06
	18-50	5164946			Aged 50+ not already counted
	50-64	1792098			1.24557e+06
	65+	1507757	1.48829e+06
			*Assuming job-based and residence based populations are evenly distributed among people aged 18-65
Eligibily Profile:	2020-12-15	2021-01-15	2021-02-15	2021-03-15	2021-04-15	2021-05-15
	870344	870344	3.75106e+06	5.45063e+06	8.98167e+06	1.00311e+07
Gathered from:
https://coronavirus.ohio.gov/static/vaccine/general_fact_sheet.pdf
https://www.infoplease.com/us/census/ohio/demographic-statistics

## Sheet: Cumulative Doses Admin. (F)
Cumulative Vaccines Allocated to Each State by:
	2020-12-15	2021-01-15	2021-02-15	2021-03-15	2021-04-15	2021-05-15
CA	0	1072959	6034839	12306608	24242205	34715312
MA	0	257175	1121608	2620671	4895087	7225009
MS	0	84328	435725	904066	1410771	1687852
NM	0	99305	428745	952556	1551199	1997526
OH	0	375428	1759362	3819317	6959193	9227651
Gathered from:
https://data.cdc.gov/Vaccinations/COVID-19-Vaccinations-in-the-United-States-Jurisdi/unsk-b7fc/data

## Sheet: Fig. 1 (Uses A,B,E)
Figure 1
		2020-11-15	2020-12-15	2021-01-15	2021-02-15	2021-03-15	2021-04-15	2021-05-15
CA	Number of Eligible Individuals	0	3144116	3144116	9.29686e+06	1.52574e+07	1.76944e+07	3.32976e+07	(from E)
	Total Population age 12+	3.32976e+07							(from B)
	Percent of population 12+ eligible	0	0.0944246	0.0944246	0.279205	0.458212	0.5314	1
	Vaccines allocated	0	0	3537500	8059325	16376020	31427050	44241580	(from A)
	Full vaccines allocated	0	0	1768750	4.02966e+06	8188010	15713525	22120790
	Percent of full vaccines needed to vaccinate the entire 12+ population	0	0	0.0531194	0.121019	0.245904	0.471911	0.664335
MA	Number of Eligible Individuals	0	512995	595347	1059147	2.48958e+06	2.76244e+06	6.08103e+06	(from E)
	Total Population age 12+	6081030							(from B)
	Percent of population 12+ eligible	0	0.0843599	0.0979023	0.174172	0.409401	0.454272	1
	Vaccines allocated	0	0	668725	1502925	2891100	5768250	8523650	(from A)
	Full vaccines allocated	0	0	334362	751462	1445550	2884125	4261825
	Percent of full vaccines needed to vaccinate the entire 12+ population	0	0	0.0549845	0.123575	0.237715	0.474282	0.700839
MS	Number of Eligible Individuals	0	140746	1.47291e+06	1.60629e+06	2.48748e+06	2.48748e+06	2.48748e+06	(from E)
	Total Population age 12+	2.48748e+06							(from B)
	Percent of population 12+ eligible	0	0.0565817	0.592127	0.645748	1	1	1
	Vaccines allocated	0	0	233550	614100	1239205	2153055	2529915	(from A)
	Full vaccines allocated	0	0	116775	307050	619602	1.07653e+06	1.26496e+06
	Percent of full vaccines needed to vaccinate the entire 12+ population	0	0	0.046945	0.123438	0.249088	0.432778	0.508529
NM	Number of Eligible Individuals	0	112122	206285	589658	644457	1.47221e+06	1.80059e+06	(from E)
	Total Population age 12+	1.80059e+06							(from B)
	Percent of population 12+ eligible	0	0.0622697	0.114565	0.327481	0.357915	0.817628	1
	Vaccines allocated	0	0	204550	429950	1025005	1837785	2169015	(from A)
	Full vaccines allocated	0	0	102275	214975	512502	918892	1.08451e+06
	Percent of full vaccines needed to vaccinate the entire 12+ population	0	0	0.0568009	0.119392	0.284631	0.51033	0.602308
OH	Number of Eligible Individuals	0	870344	870344	3.75106e+06	5.45063e+06	8.98167e+06	1.00311e+07	(from E)
	Total Population age 12+	1.00311e+07							(from B)
	Percent of population 12+ eligible	0	0.0867649	0.0867649	0.373944	0.543375	0.895385	1
	Vaccines allocated	0	0	966650	2315100	4748935	9005615	11344535	(from A)
	Full vaccines allocated	0	0	483325	1157550	2.37447e+06	4.50281e+06	5.67227e+06
	Percent of full vaccines needed to vaccinate the entire 12+ population	0	0	0.0481828	0.115397	0.236711	0.448886	0.56547

## Sheet: Fig. 2 (Uses B, C, D, E)
Figure 4:
		2020-11-15	2020-12-15	2021-01-15	2021-02-15	2021-03-15	2021-04-15	2021-05-15
CA	Number of 1-dose Vaccinated Individuals	0	0	1195969	4708607	8540236	16125197	20838068	(from D)
	Total Population age 12+	3.32976e+07	3.32976e+07	3.32976e+07	3.32976e+07	3.32976e+07	3.32976e+07	3.32976e+07	(from B)
	Percent of population 1-dose vaccinated	0	0	0.0359175	0.14141	0.256482	0.484275	0.625812
	Number of eligilbe individuals	0	3144116	3144116	9.29686e+06	1.52574e+07	1.76944e+07	3.32976e+07	(from E)
	Percent of population eligible and unvaccinated	0	0.0944246	0.0585071	0.137795	0.20173	0.0471253	0.374188	(max 0 function in case more people are vaccinated than calculated to be eligible)
	State Hesitancy Rate	0.235893	0.235893	0.235893	0.235893	0.235893	0.235893	0.235893	(from C)
	Number of eligible, hesitant individuals	0	741676	741676	2.19307e+06	3.59912e+06	4.17398e+06	7.85469e+06
	Percent of population eligible, unvaccinated, explained by hesitancy	0	0.0222741	0.0222741	0.0658625	0.108089	0.0471253	0.235893
	Percent of population eligible, unvaccinated explained by infrastructure (the rest)	0	0.0721505	0.0362329	0.0719325	0.0936412	0	0.138294
	Percent of population ineligible	1	0.905575	0.905575	0.720795	0.541788	0.4686	0
MA	Number of 1-dose Vaccinated Individuals	0	0	277612	863806	1759203	3183694	4264932	(from D)
	Total Population age 12+	6.08103e+06	6.08103e+06	6.08103e+06	6.08103e+06	6.08103e+06	6.08103e+06	6.08103e+06	(from B)
	Percent of population 1-dose vaccinated	0	0	0.0456521	0.142049	0.289294	0.523545	0.70135
	Number of eligilbe individuals	0	512995	595347	1059147	2.48958e+06	2.76244e+06	6.08103e+06	(from E)
	Percent of population eligible and unvaccinated	0	0.0843599	0.0522502	0.032123	0.120108	0	0.29865	(max 0 function in case more people are vaccinated than calculated to be eligible)
	State Hesitancy Rate	0.16092	0.16092	0.16092	0.16092	0.16092	0.16092	0.16092	(from C)
	Number of eligible, hesitant individuals	0	82550.9	95803	170437	400622	444531	978557
	Percent of population eligible, unvaccinated, explained by hesitancy	0	0.0135752	0.0157544	0.0280277	0.0658807	0	0.16092	(max 0 for if more eligible people are hesitant than are eligible and unvaccinated
	Percent of population eligible, unvaccinated explained by infrastructure (the rest)	0	0.0707847	0.0364958	0.00409528	0.0542271	0	0.13773	(max 0 for if more people hesitant than eligible and unvaccinated)
	Percent of population ineligible	1	0.91564	0.902098	0.825828	0.590599	0.476455	0
MS	Number of 1-dose Vaccinated Individuals	0	0	103946	318006	595233	851908	965874	(from D)
	Total Population age 12+	2.48748e+06	2.48748e+06	2.48748e+06	2.48748e+06	2.48748e+06	2.48748e+06	2.48748e+06	(from B)
	Percent of population 1-dose vaccinated	0	0	0.0417876	0.127842	0.239291	0.342478	0.388294
	Number of eligilbe individuals	0	140746	1.47291e+06	1.60629e+06	2.48748e+06	2.48748e+06	2.48748e+06	(from E)
	Percent of population eligible and unvaccinated	0	0.0565817	0.55034	0.517906	0.760709	0.657522	0.611706	(max 0 function in case more people are vaccinated than calculated to be eligible)
	State Hesitancy Rate	0.525692	0.525692	0.525692	0.525692	0.525692	0.525692	0.525692	(from C)
	Number of eligible, hesitant individuals	0	73989	774295	844413	1.30765e+06	1.30765e+06	1.30765e+06
	Percent of population eligible, unvaccinated, explained by hesitancy	0	0.0297445	0.311276	0.339465	0.525692	0.525692	0.525692	(max 0 for if more eligible people are hesitant than are eligible and unvaccinated
	Percent of population eligible, unvaccinated explained by infrastructure (the rest)	0	0.0268372	0.239063	0.178441	0.235017	0.131831	0.0860148	(max 0 for if more people hesitant than eligible and unvaccinated)
	Percent of population ineligible	1	0.943418	0.407873	0.354252	0	0	0
NM	Number of 1-dose Vaccinated Individuals	0	0	112450	300709	621579	964280	1133145	(from D)
	Total Population age 12+	1.80059e+06	1.80059e+06	1.80059e+06	1.80059e+06	1.80059e+06	1.80059e+06	1.80059e+06	(from B)
	Percent of population 1-dose vaccinated	0	0	0.0624519	0.167006	0.345209	0.535537	0.62932
	Number of eligilbe individuals	0	112122	206285	589658	644457	1.47221e+06	1.80059e+06	(from E)
	Percent of population eligible and unvaccinated	0	0.0622697	0.0521133	0.160475	0.012706	0.282091	0.37068	(max 0 function in case more people are vaccinated than calculated to be eligible)
	State Hesitancy Rate	0.224138	0.224138	0.224138	0.224138	0.224138	0.224138	0.224138	(from C)
	Number of eligible, hesitant individuals	0	25130.8	46236.2	132165	144447	329978	403580
	Percent of population eligible, unvaccinated, explained by hesitancy	0	0.013957	0.0256784	0.073401	0.012706	0.183261	0.224138	(max 0 for if more eligible people are hesitant than are eligible and unvaccinated
	Percent of population eligible, unvaccinated explained by infrastructure (the rest)	0	0.0483127	0.0264349	0.0870741	0	0.0988299	0.146542	(max 0 for if more people hesitant than eligible and unvaccinated)
	Percent of population ineligible	1	0.93773	0.885435	0.672519	0.642085	0.182372	0
OH	Number of 1-dose Vaccinated Individuals	0	0	444812	1308980	2466334	4269197	4998843	(from D)
	Total Population age 12+	1.00311e+07	1.00311e+07	1.00311e+07	1.00311e+07	1.00311e+07	1.00311e+07	1.00311e+07	(from B)
	Percent of population 1-dose vaccinated	0	0	0.0443435	0.130493	0.24587	0.425598	0.498336
	Number of eligilbe individuals	0	870344	870344	3.75106e+06	5.45063e+06	8.98167e+06	1.00311e+07	(from E)
	Percent of population eligible and unvaccinated	0	0.0867649	0.0424214	0.243452	0.297505	0.469788	0.501664	(max 0 function in case more people are vaccinated than calculated to be eligible)
	State Hesitancy Rate	0.413604	0.413604	0.413604	0.413604	0.413604	0.413604	0.413604	(from C)
	Number of eligible, hesitant individuals	0	359978	359978	1.55145e+06	2.2544e+06	3.71486e+06	4.14889e+06
	Percent of population eligible, unvaccinated, explained by hesitancy	0	0.0358863	0.0358863	0.154665	0.224742	0.370335	0.413604	(max 0 for if more eligible people are hesitant than are eligible and unvaccinated
	Percent of population eligible, unvaccinated explained by infrastructure (the rest)	0	0.0508786	0.00653509	0.0887866	0.072763	0.0994524	0.0880593	(max 0 for if more people hesitant than eligible and unvaccinated)
	Percent of population ineligible	1	0.913235	0.913235	0.626056	0.456625	0.104615	0

## Sheet: Fig. 3 (Uses F, A)
Figure 5:
		2020-11-15	2020-12-15	2021-01-15	2021-02-15	2021-03-15	2021-04-15	2021-05-15
CA	Cumulative Doses Administered by state	0	0	1072959	6034839	12306608	24242205	34715312	(from F)	To fix "divide by 0" error
	Cumulative Doses Allocated to state	1	1	3537500	8059325	16376020	31427050	44241580	(from A)
	Percent of doses administered of those allocated	0	0	0.30331	0.748802	0.751502	0.77138	0.784676
MA	Cumulative Doses Administered by state	0	0	257175	1121608	2620671	4895087	7225009	(from F)
	Cumulative Doses Allocated to state	1	1	668725	1502925	2891100	5768250	8523650	(from A)
	Percent of doses administered of those allocated	0	0	0.384575	0.746283	0.906462	0.848626	0.847643
MS	Cumulative Doses Administered by state	0	0	84328	435725	904066	1410771	1687852	(from F)
	Cumulative Doses Allocated to state	1	1	233550	614100	1239205	2153055	2529915	(from A)
	Percent of doses administered of those allocated	0	0	0.36107	0.709534	0.729553	0.655242	0.667158
NM	Cumulative Doses Administered by state	0	0	99305	428745	952556	1551199	1997526	(from F)
	Cumulative Doses Allocated to state	1	1	204550	429950	1025005	1837785	2169015	(from A)
	Percent of doses administered of those allocated	0	0	0.48548	0.997197	0.929318	0.844059	0.920937
OH	Cumulative Doses Administered by state	0	0	375428	1759362	3819317	6959193	9227651	(from F)
	Cumulative Doses Allocated to state	1	1	966650	2315100	4748935	9005615	11344535	(from A)
	Percent of doses administered of those allocated	0	0	0.38838	0.759951	0.804247	0.772762	0.813401

[truncated: 3 more sheets: Fig. 4 (Uses A, C, E), Fig. A (OMITTED), Fig. B (OMITTED)]
